# Supplementary material for: Construction of Orthogonal Modular Proteinaceous Nanovaccine Delivery Vectors Based on mSA-Biotin Binding
Source: Nanomaterials (Basel). 2022 Feb 22;12(5):734. doi: 10.3390/nano12050734 (PMC8911943; doi:10.3390/nano12050734)
Supplement: Supplementary file 1 [file nanomaterials-12-00734-s001.zip]

Archive with 1 entries (1 files):
- nanomaterials-1580050-supplementary.pdf
